# Supplementary material for: Aminoquinoline-Based Tridentate (NNN)-Copper Catalyst for C–N Bond-Forming Reactions from Aniline and Diazo Compounds
Source: Molecules. 2024 Feb 5;29(3):730. doi: 10.3390/molecules29030730 (PMC10856582; doi:10.3390/molecules29030730)
Supplement: Supplementary file 1 [file molecules-29-00730-s001.zip]

Archive with 1 entries (1 files):
- molecules-2808003-supplementary.pdf
